# Supplementary material for: Stressful Effects of Individual and Combined Exposure to Low-Concentration Polylactic Acid Microplastics and Chromium on Marine Medaka Larvae (Oryzias melastigma)
Source: Toxics. 2024 Aug 16;12(8):594. doi: 10.3390/toxics12080594 (PMC11359823; doi:10.3390/toxics12080594)
Supplement: Supplementary file 1 [file toxics-12-00594-s001.zip]

Archive with 1 entries (1 files):
- toxics-3127484-supplementary.pdf
